# Supplementary material for: Hepatocyte SGK1 activated by hepatic ischemia-reperfusion promotes the recurrence of liver metastasis via IL-6/STAT3
Source: J Transl Med. 2023 Feb 14;21:121. doi: 10.1186/s12967-023-03977-z (PMC9926712; doi:10.1186/s12967-023-03977-z)
Supplement: Supplementary file 1 — Additional file 1. Supplementary Figure 1–9. [file 12967_2023_3977_MOESM1_ESM.xlsx]

## Sheet: panel
	Additional file Table
	Mouse	Forward primer	Reverse primer
	IL-1β	TGTAATGAAAGACGGCACACC	TCTTCTTTGGGTATTGCTTGG
	IL-10	CGACTCCTTAATGCAGGACT	TTGATTTCTGGGCCATGC
	Arg1	GGAAAGCCAATGAAGAGCTG	GATGCTTCCAACTGCCAGAC
	TNF-α	GCCTCTTCTCATTCCTGCTTGT	GATGATCTGAGTGTGAGGGTCTG
	SGK1	TGAGGCCATGTGTCAATCAT	TAAAATCGTTCAGGCCCATC
	NRF2	ACAGTGCTCCTATGCGTGAA	GAGCCTCTAAGCGGCTTGAA
	SAA1	CCTGGTCTTCTGCTCCCTG	TCATGTCAGTGTAGGCTCGC
	SAA2	CCTGGTCTTCTGCTCCCTG	ATCTTTCCAGCCAGCTTCCT
	S100A8	AGGAAATCACCATGCCCTCT	GGAACTCCTCGAAGTTAATTGCA
	S100A9	TGACACCCTGAGCAAGAAGG	TGGTTTGTGTCCAGGTCCTC
	CXCR2	ATGCCCTCTATTCTGCCAGAT	GTGCTCCGGTTGTATAAGATGAC
	CXCL2	CACCAACCACCAGGCTACA	GCCCTTGAGAGTGGCTATGA
	CXCL1	CGCTCTCTGTGCAGCGCTGCTGCT	AAGCCTCGCGACATTCTTGAGTC
	STAT3	ACCAGCAGTATAGCCGCTTC	GCCACAATCCGGGCAATCT
	CXCR4	CTGC​​GAGCAGAGGGTCCAG	ATGAATGTCCACCTCGCTT
	Hprt	TCAACGGGGGACATAAAAGT	TGCATTGTTTTACCAGTGTCAA
	β-actin	AGCGAGCATCCCCCAAAGTT	GGGCACGAAGGCTCATCATT
	Human	Forward primer	Reverse primer
	SGK1	AGGGCAGTTTTGGAAAGGTT	CTGTAAAACTTTGACTGCATAGAACA
	β-actin	TTAATAGTCATTCCAAATATGA	GGGACAAAAAAGGGGGAAGG
